# Supplementary material for: CAR-T cell therapies in autoimmune rheumatic diseases: a brief report on the clinical trial landscape, current status, and future perspectives
Source: Front Immunol. 2025 Oct 22;16:1630569. doi: 10.3389/fimmu.2025.1630569 (PMC12586181; doi:10.3389/fimmu.2025.1630569)
Supplement: Supplementary file 2 [file Table1.xlsx]

## Sheet: Sheet4
Generic Drug Name	Drug Names	Targets	Source of CAR-T cell therapy (Autologous vs Allogeneic)	Summary	Latest Change	Sponsor	Status	Phase	Drug Disease	Initial date	Enrollment	Interventions	Locations	Drug Country Region	Drug Country	Mechanism Of Action	Development Status	Therapeutic Class	Drug Type	Target Family	Drug Disease Group
PRG-2311	CD19/BCMA CAR-T cells, Shenzhen Pregene Biopharma; CD19/BCMA CAR-T therapy, Shenzhen Pregene Biopharma; CD19/BCMA chimaeric antigen receptor-T cell therapy, Shenzhen Pregene Biopharma; PRG 2311; PRG-2311; PRG2311	CD19/BCMA	Autologous	PRG-2311 is a CAR-T cell therapy targeting CD19/BCMA, under development by Shenzhen Pregene Biopharma for recurrent or refractory lupus nephritis and IgG4-related diseases (Wechat, Shenzhen Pregene Biopharma, 24 Jul 2024, https://mp.weixin.qq.com/s/hLEUfCUfQCultGw_kkVsOg).	Additional details of ongoing Phase I trial (S114) for lupus nephritis and IgG4-related disease reported at 11 Jul 2024 Ct.gov https://clinicaltrials.gov/study/NCT06497361	Academic, Tongji Hospital	Open	Phase I Clinical Trial	Nephritis, lupus	2024	30	Biological: PRG-2311	Wuhan, Hubei, China	Asia	China	B-cell maturation antigen antagonist; CD19 antagonist	Active	Urological; Immunosuppressant	Biological > Cellular > Cell origin; Biological > Cellular > Cell technology type > Chimaeric antigen receptor > CAR-T cell; Biological > Cellular > Cell type > Blood cell > Leukocyte > Lymphocyte > T cell; Biological > Gene therapy; Biological > Nucleic acid > Nucleic acid, vector type	Immuno-oncology; Immuno-oncology; Receptor > Cytokine receptor > Tumour necrosis factor and transforming growth factor family	Immunological
EB-BH2024-2	BCMA/CD19 CAR-T cells, Essen Biotech; BH 002, Essen Biotech; BH-002, Essen Biotech; BH002, Essen Biotech; CD19/BCMA chimaeric antigen receptor therapy, Essen Biotech; CD19/BCMA chimaeric antigen receptor-T cells, Essen Biotech; EB-BH 2024-2; EB-BH-2024-2; EB-BH2024-2	CD19/BCMA	Autologous	EB-BH2024-2 (BH-002) is a fourth-gen CD19/BCMA chimaeric antigen receptor (CAR)-T cells, under development by Essen Biotech for the treatment of systemic lupus erythematosus (ClinicalTrials.gov, 5 Apr 2024, https://www.clinicaltrials.gov/study/NCT06350110).	New product entry https://www.clinicaltrials.gov/study/NCT06350110	Essen Biotech	Open	Phase I/II Clinical Trial	Lupus erythematosus, systemic	2024	75	Biological: CD19- BCMA CAR-T cells	Beijing, Beijing, China	Asia	China	T cell stimulant	Active	Immunosuppressant	Biological > Cellular > Cell technology type > Chimaeric antigen receptor > CAR-T cell; Biological > Cellular > Cell type > Blood cell > Leukocyte > Lymphocyte > T cell; Biological > Gene therapy	Immuno-oncology; Immuno-oncology; Receptor > Cytokine receptor > Tumour necrosis factor and transforming growth factor family	Immunological
RD-0604	CD19 CAR-T cells, Nanjing Bioheng Biotech; CD19 CAR-T therapy, Nanjing Bioheng Biotech; CD19 chimaeric antigen receptor-T cell therapy, Nanjing Bioheng Biotech; RD 0604; RD-06-04; RD-0604; RD06-04 Cells; RD06-04 Cells injection	CD19 molecule	Autologous	RD06-04 is an allogeneic, off-the-shelf, universal chimaeric antigen receptor (CAR)-T therapy targeting CD19, under development by Nanjing Bioheng Biotech for the treatment of active autoimmune diseases such as systemic lupus erythematosus, systemic sclerosis, ANCA associated vasculitis, idiopathic inflammatory myopathies and Sjogren's syndrome (ClinicalTrials.gov, 21 Nov 2024, https://clinicaltr…	New Product Entry	Nanjing Bioheng Biotech	Open	Phase I Clinical Trial	Autoimmune disease, unspecified	2024	12	Drug: RD06-04 CART Cell Injection	Xuzhou,Jiangsu, China	Asia	China	T cell stimulant	Active	Dermatological; Immunosuppressant; Anti-inflammatory	Biological; Biological > Cellular; Biological > Cellular > Cell origin > Allogeneic; Biological > Cellular > Cell technology type > Chimaeric antigen receptor > CAR-T cell; Biological > Gene therapy	Immuno-oncology	Immunological
RD-0604	CD19 CAR-T cells, Nanjing Bioheng Biotech; CD19 CAR-T therapy, Nanjing Bioheng Biotech; CD19 chimaeric antigen receptor-T cell therapy, Nanjing Bioheng Biotech; RD 0604; RD-06-04; RD-0604; RD06-04 Cells; RD06-04 Cells injection	CD19 molecule	Autologous	RD06-04 is an allogeneic, off-the-shelf, universal chimaeric antigen receptor (CAR)-T therapy targeting CD19, under development by Nanjing Bioheng Biotech for the treatment of active autoimmune diseases such as systemic lupus erythematosus, systemic sclerosis, ANCA associated vasculitis, idiopathic inflammatory myopathies and Sjogren's syndrome (ClinicalTrials.gov, 21 Nov 2024, https://clinicaltr…	New Product Entry	Nanjing Bioheng Biotech	Open	Phase I Clinical Trial	Lupus erythematosus, systemic	2024	12	Drug: RD06-04 CART Cell Injection	Xuzhou,Jiangsu, China	Asia	China	T cell stimulant	Active	Dermatological; Immunosuppressant; Anti-inflammatory	Biological; Biological > Cellular; Biological > Cellular > Cell origin > Allogeneic; Biological > Cellular > Cell technology type > Chimaeric antigen receptor > CAR-T cell; Biological > Gene therapy	Immuno-oncology	Immunological
RD-0604	CD19 CAR-T cells, Nanjing Bioheng Biotech; CD19 CAR-T therapy, Nanjing Bioheng Biotech; CD19 chimaeric antigen receptor-T cell therapy, Nanjing Bioheng Biotech; RD 0604; RD-06-04; RD-0604; RD06-04 Cells; RD06-04 Cells injection	CD19 molecule	Autologous	RD06-04 is an allogeneic, off-the-shelf, universal chimaeric antigen receptor (CAR)-T therapy targeting CD19, under development by Nanjing Bioheng Biotech for the treatment of active autoimmune diseases such as systemic lupus erythematosus, systemic sclerosis, ANCA associated vasculitis, idiopathic inflammatory myopathies and Sjogren's syndrome (ClinicalTrials.gov, 21 Nov 2024, https://clinicaltr…	New Product Entry	Nanjing Bioheng Biotech	Open	Phase I Clinical Trial	Musculoskeletal disease, unspecified	2024	12	Drug: RD06-04 CART Cell Injection	Xuzhou,Jiangsu, China	Asia	China	T cell stimulant	Active	Dermatological; Immunosuppressant; Anti-inflammatory	Biological; Biological > Cellular; Biological > Cellular > Cell origin > Allogeneic; Biological > Cellular > Cell technology type > Chimaeric antigen receptor > CAR-T cell; Biological > Gene therapy	Immuno-oncology	Musculoskeletal
RD-0604	CD19 CAR-T cells, Nanjing Bioheng Biotech; CD19 CAR-T therapy, Nanjing Bioheng Biotech; CD19 chimaeric antigen receptor-T cell therapy, Nanjing Bioheng Biotech; RD 0604; RD-06-04; RD-0604; RD06-04 Cells; RD06-04 Cells injection	CD19 molecule	Autologous	RD06-04 is an allogeneic, off-the-shelf, universal chimaeric antigen receptor (CAR)-T therapy targeting CD19, under development by Nanjing Bioheng Biotech for the treatment of active autoimmune diseases such as systemic lupus erythematosus, systemic sclerosis, ANCA associated vasculitis, idiopathic inflammatory myopathies and Sjogren's syndrome (ClinicalTrials.gov, 21 Nov 2024, https://clinicaltr…	New Product Entry	Nanjing Bioheng Biotech	Open	Phase I Clinical Trial	Sjogren's syndrome	2024	12	Drug: RD06-04 CART Cell Injection	Xuzhou,Jiangsu, China	Asia	China	T cell stimulant	Active	Dermatological; Immunosuppressant; Anti-inflammatory	Biological; Biological > Cellular; Biological > Cellular > Cell origin > Allogeneic; Biological > Cellular > Cell technology type > Chimaeric antigen receptor > CAR-T cell; Biological > Gene therapy	Immuno-oncology	Immunological
Assigned Interventions CD19/BCMA CAR T-cells	CD19/BCMA Chimeric Antigen Receptor T Cells Therapy	CD19/BCMA	Autologous	A Study of CD19/BCMA Chimeric Antigen Receptor T Cells Therapy for Patients With Refractory Sjogren's Syndrome	A Study of CD19/BCMA Chimeric Antigen Receptor T Cells Therapy for Patients With Refractory Sjogren's Syndrome NCT05085431	Academic: Zhejiang University	Open	Phase I Clinical Trial	Sjogren's Syndrome	2021	9	Biological: Assigned Interventions CD19/BCMA CAR T-cells	Hangzhou, Zhejiang, China	Asia	China	T cell stimulant	Active	Immunological, unspecified	Biological; Biological > Cellular; Biological > Cellular > Cell origin > Allogeneic; Biological > Cellular > Cell technology type > Chimaeric antigen receptor > CAR-T cell; Biological > Gene therapy	Immuno-oncology	Immunological
CD19/BCMA CAR T-cells	CD19/BCMA CAR T-cells injection	CD19/BCMA	Autologous	A Study of CD19/BCMA Chimeric Antigen Receptor T Cells Therapy for Patients With Refractory Systemic Lupus Erythematosus	A Study of CD19/​BCMA Chimeric Antigen Receptor T Cells Therapy for Patients With Refractory Systemic Lupus Erythematosus	Academic: Zhejiang University	Open	Phase I Clinical Trial	Lupus erythematosus, systemic	2021	9	Biological: Assigned Interventions CD19/BCMA CAR T-cells	Hangzhou, Zhejiang, China	Asia	China	T cell stimulant	Active	Immunological, unspecified	Biological; Biological > Cellular; Biological > Cellular > Cell origin > Allogeneic; Biological > Cellular > Cell technology type > Chimaeric antigen receptor > CAR-T cell; Biological > Gene therapy	Immuno-oncology	Immunological
CD19/BCMA CAR T-cells	CD19/BCMA Chimeric Antigen Receptor T Cells	CD19/BCMA	Autologous	A Study of CD19/BCMA Chimeric Antigen Receptor T Cells Therapy for Patients With Refractory Immune Nephritis	A Study of CD19/​BCMA Chimeric Antigen Receptor T Cells Therapy for Patients With Refractory Immune Nephritis NCT05085418	Academic: Zhejiang University	Open	Phase I Clinical Trial	Nephritis, lupus	2021	9	Biological: Assigned Interventions CD19/BCMA CAR T-cells	Hangzhou, Zhejiang, China	Asia	China	T cell stimulant	Active	Immunological, unspecified	Biological; Biological > Cellular; Biological > Cellular > Cell origin > Allogeneic; Biological > Cellular > Cell technology type > Chimaeric antigen receptor > CAR-T cell; Biological > Gene therapy	Immuno-oncology	Immunological
C-CAR-168	C-CAR 168; C-CAR-168; C-CAR168; CD20/BCMA CAR-T cells, AbelZeta Pharma; CD20/BCMA CAR-T therapy, AbelZeta Pharma; CD20/BCMA chimaeric antigen receptor therapy, AbelZeta Pharma	CD20/BCMA	Autologous	C-CAR-168 is an autologous bispecific CAR-T therapy targeting CD20 and BCMA, under development by AbelZeta Pharma (previously Cellular Biomedicine Group) for the treatment of autoimmune diseases (ClinicalTrials.gov, 8 Feb 2024, https://clinicaltrials.gov/study/NCT06249438; Company pipeline, AbelZeta Pharma, 13 Feb 2024, https://abelzeta.com/our-science/pipeline/).	Preclinical results reported as per 16 Nov 2024 Press release https://www.prnewswire.com/news-releases/abelzeta-presents-preclinical-data-from-study-of-c-car168-for-the-treatment-of-autoimmune-diseases-at-acr-convergence-2024-302307679.html	AbelZeta Pharma	Open	Phase I Clinical Trial	Lupus erythematosus, systemic	2024	30	Biological: CD20/BCMA-directed CAR-T cells	Shanghai, Shanghai, China	Asia	China	T cell stimulant	Active	Immunological, unspecified	Biological > Cellular > Cell origin > Autologous; Biological > Cellular > Cell technology type > Chimaeric antigen receptor > CAR-T cell; Biological > Cellular > Cell type > Blood cell > Leukocyte > Lymphocyte > T cell; Biological > Gene therapy; Biological > Nucleic acid > Nucleic acid, vector type	Receptor; Immuno-oncology; Immuno-oncology; Receptor > Cytokine receptor > Tumour necrosis factor and transforming growth factor family	Immunological
C-CAR-168	C-CAR 168; C-CAR-168; C-CAR168; CD20/BCMA CAR-T cells, AbelZeta Pharma; CD20/BCMA CAR-T therapy, AbelZeta Pharma; CD20/BCMA chimaeric antigen receptor therapy, AbelZeta Pharma	CD20/BCMA	Autologous	C-CAR-168 is an autologous bispecific CAR-T therapy targeting CD20 and BCMA, under development by AbelZeta Pharma (previously Cellular Biomedicine Group) for the treatment of autoimmune diseases (ClinicalTrials.gov, 8 Feb 2024, https://clinicaltrials.gov/study/NCT06249438; Company pipeline, AbelZeta Pharma, 13 Feb 2024, https://abelzeta.com/our-science/pipeline/).	Preclinical results reported as per 16 Nov 2024 Press release https://www.prnewswire.com/news-releases/abelzeta-presents-preclinical-data-from-study-of-c-car168-for-the-treatment-of-autoimmune-diseases-at-acr-convergence-2024-302307679.html	AbelZeta Pharma	Open	Phase I Clinical Trial	Nephritis, lupus	2024	30	Biological: CD20/BCMA-directed CAR-T cells	Shanghai, Shanghai, China	Asia	China	T cell stimulant	Active	Immunological, unspecified	Biological > Cellular > Cell origin > Autologous; Biological > Cellular > Cell technology type > Chimaeric antigen receptor > CAR-T cell; Biological > Cellular > Cell type > Blood cell > Leukocyte > Lymphocyte > T cell; Biological > Gene therapy; Biological > Nucleic acid > Nucleic acid, vector type	Receptor; Immuno-oncology; Immuno-oncology; Receptor > Cytokine receptor > Tumour necrosis factor and transforming growth factor family	Immunological
ATHENA CAR-T cell therapy, EdiGene	allogeneic CD19-targeting CAR-T cell therapy, EdiGene; ATHENA CAR-T cell therapy, EdiGene	CD19 molecule	Allogeneic	EdiGene is developing TRAC and Power3 genes knock-out allogeneic CD19-targeting CAR-T cells (ATHENA) . It is under development for systemic lupus erythematosus (ClinicalTrials.gov, 29 Apr 2024, https://clinicaltrials.gov/study/NCT06373991).	It is under development for systemic lupus erythematosus (ClinicalTrials.gov, 29 Apr 2024, https://clinicaltrials.gov/study/NCT06373991).	EdiGene Inc.	Open	Phase I Clinical Trial	Lupus erythematosus, systemic	2024	12	Biological: ATHENA CAR-T Drug: Fludarabine Drug:Cyclophosphamide	Luoyang, Henan, China	Asia	China	Immuno-oncology therapy; T cell stimulant	Active	Anticancer, immunological; Immunosuppressant	Biological > Cellular > Cell origin > Allogeneic; Biological > Cellular > Cell technology type > Chimaeric antigen receptor > CAR-T cell; Biological > Cellular > Cell type > Blood cell > Leukocyte > Lymphocyte > T cell; Biological > Gene therapy	Immuno-oncology	Immunological
CABA-201	CABA 201; CABA-201; CABA201; CD19 CAR-T therapy, Cabaletta Bio; CD19 chimaeric antigen receptor therapy, Cabaletta Bio	CD19 molecule	Autologous	CABA-201 is a fully human CD19 chimaeric antigen receptor T cell (CAR-T) therapy containing a 4-1BB co-stimulatory domain, transduced with a lentiviral vector, under development by Cabaletta Bio for the treatment of autoimmune diseases such as systemic lupus erythematosus (SLE), immune-mediated necrotizing myopathy, dermatomyositis, anti-synthetase syndrome, systemic sclerosis and lupus nephritis…	Results of Phase I/II trials (RESET-SLE; RESET-Myositis; RESET-SSc) for SLE, myositis and systemic sclerosis reported at Cabaletta Bio 18 Nov 2024 press release https://www.cabalettabio.com/investors/news-events/press-releases/detail/119/cabaletta-bio-presents-positive-clinical-safety-and RESET-Myositis: An Open-Label Study to Evaluate the Safety and Efficacy of CABA-201 in Subjects With Active I…	Cabaletta Bio, Inc	Open	Phase I/II Clinical Trial	Anti-synthetase syndrome	2023	12	Biological: CABA-201 following preconditioning with fludarabine and cyclophosphamide	University of California Irvine - Accepting Adult Patients, Orange, California, United States Mayo Clinic Florida - Accepting Adult Patients, Jacksonville, Florida, United States Emory University - Accepting Adult Patients, Atlanta, Georgia, United States Northwestern Memorial Hospital - Accepting Adult Patients, Chicago, Illinois, United States	North America	USA	Immune checkpoint stimulant; T cell stimulant	Active	Dermatological; Immunosuppressant; Anti-inflammatory; Musculoskeletal; Antiarthritic, other	Biological > Cellular; Biological > Cellular > Cell origin > Autologous; Biological > Cellular > Cell technology type > Chimaeric antigen receptor > CAR-T cell; Biological > Cellular > Cell type > Blood cell > Leukocyte > Lymphocyte > T cell; Biological > Gene therapy; Biological > Nucleic acid > Nucleic acid, vector type > Viral vector > Lentivirus	Immuno-oncology; Immuno-oncology; Immune checkpoint > Stimulatory immune checkpoint; Receptor > Cytokine receptor > Tumour necrosis factor and transforming growth factor family	Immunological
CABA-201	CABA 201; CABA-201; CABA201; CD19 CAR-T therapy, Cabaletta Bio; CD19 chimaeric antigen receptor therapy, Cabaletta Bio	CD19 molecule	Autologous	CABA-201 is a fully human CD19 chimaeric antigen receptor T cell (CAR-T) therapy containing a 4-1BB co-stimulatory domain, transduced with a lentiviral vector, under development by Cabaletta Bio for the treatment of autoimmune diseases such as systemic lupus erythematosus (SLE), immune-mediated necrotizing myopathy, dermatomyositis, anti-synthetase syndrome, systemic sclerosis and lupus nephritis…	Results of Phase I/II trials (RESET-SLE; RESET-Myositis; RESET-SSc) for SLE, myositis and systemic sclerosis reported at Cabaletta Bio 18 Nov 2024 press release https://www.cabalettabio.com/investors/news-events/press-releases/detail/119/cabaletta-bio-presents-positive-clinical-safety-and RESET-Myositis: An Open-Label Study to Evaluate the Safety and Efficacy of CABA-201 in Subjects With Active I…	Cabaletta Bio, Inc	Open	Phase I/II Clinical Trial	Dermatomyositis	2023	24	Biological: CABA-201 following preconditioning with fludarabine and cyclophosphamide	University of California Irvine - Accepting Adult Patients, Orange, California, United States Mayo Clinic Florida - Accepting Adult Patients, Jacksonville, Florida, United States Emory University - Accepting Adult Patients, Atlanta, Georgia, United States Northwestern Memorial Hospital - Accepting Adult Patients, Chicago, Illinois, United States	North America	USA	Immune checkpoint stimulant; T cell stimulant	Active	Dermatological; Immunosuppressant; Anti-inflammatory; Musculoskeletal; Antiarthritic, other	Biological > Cellular; Biological > Cellular > Cell origin > Autologous; Biological > Cellular > Cell technology type > Chimaeric antigen receptor > CAR-T cell; Biological > Cellular > Cell type > Blood cell > Leukocyte > Lymphocyte > T cell; Biological > Gene therapy; Biological > Nucleic acid > Nucleic acid, vector type > Viral vector > Lentivirus	Immuno-oncology; Immuno-oncology; Immune checkpoint > Stimulatory immune checkpoint; Receptor > Cytokine receptor > Tumour necrosis factor and transforming growth factor family	Musculoskeletal
CABA-201	CABA 201; CABA-201; CABA201; CD19 CAR-T therapy, Cabaletta Bio; CD19 chimaeric antigen receptor therapy, Cabaletta Bio	CD19 molecule	Autologous	CABA-201 is a fully human CD19 chimaeric antigen receptor T cell (CAR-T) therapy containing a 4-1BB co-stimulatory domain, transduced with a lentiviral vector, under development by Cabaletta Bio for the treatment of autoimmune diseases such as systemic lupus erythematosus (SLE), immune-mediated necrotizing myopathy, dermatomyositis, anti-synthetase syndrome, systemic sclerosis and lupus nephritis…	Results of Phase I/II trials (RESET-SLE; RESET-Myositis; RESET-SSc) for SLE, myositis and systemic sclerosis reported at Cabaletta Bio 18 Nov 2024 press release https://www.cabalettabio.com/investors/news-events/press-releases/detail/119/cabaletta-bio-presents-positive-clinical-safety-and RESET-SLE: A Phase 1/2 Open-Label Study to Evaluate the Safety and Efficacy of CABA-201 in Subjects With Acti…	Cabaletta Bio, Inc	Open	Phase I/II Clinical Trial	Lupus erythematosus, systemic	2023	12	Biological: CABA-201	University of California Irvine - Accepting Adult Patients, Orange, California, United States Mayo Clinic Florida - Accepting Adult Patients, Jacksonville, Florida, United States Emory University - Accepting Adult Patients, Atlanta, Georgia, United States Northwestern Memorial Hospital - Accepting Adult Patients, Chicago, Illinois, United States	North America	USA	Immune checkpoint stimulant; T cell stimulant	Active	Dermatological; Immunosuppressant; Anti-inflammatory; Musculoskeletal; Antiarthritic, other	Biological > Cellular; Biological > Cellular > Cell origin > Autologous; Biological > Cellular > Cell technology type > Chimaeric antigen receptor > CAR-T cell; Biological > Cellular > Cell type > Blood cell > Leukocyte > Lymphocyte > T cell; Biological > Gene therapy; Biological > Nucleic acid > Nucleic acid, vector type > Viral vector > Lentivirus	Immuno-oncology; Immuno-oncology; Immune checkpoint > Stimulatory immune checkpoint; Receptor > Cytokine receptor > Tumour necrosis factor and transforming growth factor family	Immunological
CABA-201	CABA 201; CABA-201; CABA201; CD19 CAR-T therapy, Cabaletta Bio; CD19 chimaeric antigen receptor therapy, Cabaletta Bio	CD19 molecule	Autologous	CABA-201 is a fully human CD19 chimaeric antigen receptor T cell (CAR-T) therapy containing a 4-1BB co-stimulatory domain, transduced with a lentiviral vector, under development by Cabaletta Bio for the treatment of autoimmune diseases such as systemic lupus erythematosus (SLE), immune-mediated necrotizing myopathy, dermatomyositis, anti-synthetase syndrome, systemic sclerosis and lupus nephritis…	Results of Phase I/II trials (RESET-SLE; RESET-Myositis; RESET-SSc) for SLE, myositis and systemic sclerosis reported at Cabaletta Bio 18 Nov 2024 press release https://www.cabalettabio.com/investors/news-events/press-releases/detail/119/cabaletta-bio-presents-positive-clinical-safety-and RESET-SLE: A Phase 1/2 Open-Label Study to Evaluate the Safety and Efficacy of CABA-201 in Subjects With Acti…	Cabaletta Bio, Inc	Open	Phase I/II Clinical Trial	Nephritis, lupus	2023	12	Biological: CABA-201	University of California Irvine - Accepting Adult Patients, Orange, California, United States Mayo Clinic Florida - Accepting Adult Patients, Jacksonville, Florida, United States Emory University - Accepting Adult Patients, Atlanta, Georgia, United States Northwestern Memorial Hospital - Accepting Adult Patients, Chicago, Illinois, United States	North America	USA	Immune checkpoint stimulant; T cell stimulant	Active	Dermatological; Immunosuppressant; Anti-inflammatory; Musculoskeletal; Antiarthritic, other	Biological > Cellular; Biological > Cellular > Cell origin > Autologous; Biological > Cellular > Cell technology type > Chimaeric antigen receptor > CAR-T cell; Biological > Cellular > Cell type > Blood cell > Leukocyte > Lymphocyte > T cell; Biological > Gene therapy; Biological > Nucleic acid > Nucleic acid, vector type > Viral vector > Lentivirus	Immuno-oncology; Immuno-oncology; Immune checkpoint > Stimulatory immune checkpoint; Receptor > Cytokine receptor > Tumour necrosis factor and transforming growth factor family	Immunological
CABA-201	CABA 201; CABA-201; CABA201; CD19 CAR-T therapy, Cabaletta Bio; CD19 chimaeric antigen receptor therapy, Cabaletta Bio	CD19 molecule	Autologous	CABA-201 is a fully human CD19 chimaeric antigen receptor T cell (CAR-T) therapy containing a 4-1BB co-stimulatory domain, transduced with a lentiviral vector, under development by Cabaletta Bio for the treatment of autoimmune diseases such as systemic lupus erythematosus (SLE), immune-mediated necrotizing myopathy, dermatomyositis, anti-synthetase syndrome, systemic sclerosis and lupus nephritis…	Results of Phase I/II trials (RESET-SLE; RESET-Myositis; RESET-SSc) for SLE, myositis and systemic sclerosis reported at Cabaletta Bio 18 Nov 2024 press release https://www.cabalettabio.com/investors/news-events/press-releases/detail/119/cabaletta-bio-presents-positive-clinical-safety-and RESET-SSc: An Open-Label Study to Evaluate the Safety and Efficacy of CABA-201, a CD19-CAR T Cell Therapy, in…	Cabaletta Bio, Inc	Open	Phase I/II Clinical Trial	Scleroderma	2023	24	Biological: CABA-201	University of California Irvine - Accepting Adult Patients, Orange, California, United States Mayo Clinic Florida - Accepting Adult Patients, Jacksonville, Florida, United States Emory University - Accepting Adult Patients, Atlanta, Georgia, United States Northwestern Memorial Hospital - Accepting Adult Patients, Chicago, Illinois, United States	North America	USA	Immune checkpoint stimulant; T cell stimulant	Active	Dermatological; Immunosuppressant; Anti-inflammatory; Musculoskeletal; Antiarthritic, other	Biological > Cellular; Biological > Cellular > Cell origin > Autologous; Biological > Cellular > Cell technology type > Chimaeric antigen receptor > CAR-T cell; Biological > Cellular > Cell type > Blood cell > Leukocyte > Lymphocyte > T cell; Biological > Gene therapy; Biological > Nucleic acid > Nucleic acid, vector type > Viral vector > Lentivirus	Immuno-oncology; Immuno-oncology; Immune checkpoint > Stimulatory immune checkpoint; Receptor > Cytokine receptor > Tumour necrosis factor and transforming growth factor family	Immunological
CABA-201	CABA 201; CABA-201; CABA201; CD19 CAR-T therapy, Cabaletta Bio; CD19 chimaeric antigen receptor therapy, Cabaletta Bio	CD19 molecule	Autologous	CABA-201 is a fully human CD19 chimaeric antigen receptor T cell (CAR-T) therapy containing a 4-1BB co-stimulatory domain, transduced with a lentiviral vector, under development by Cabaletta Bio for the treatment of autoimmune diseases such as systemic lupus erythematosus (SLE), immune-mediated necrotizing myopathy, dermatomyositis, anti-synthetase syndrome, systemic sclerosis and lupus nephritis…	Results of Phase I/II trials (RESET-SLE; RESET-Myositis; RESET-SSc) for SLE, myositis and systemic sclerosis reported at Cabaletta Bio 18 Nov 2024 press release https://www.cabalettabio.com/investors/news-events/press-releases/detail/119/cabaletta-bio-presents-positive-clinical-safety-and	Cabaletta Bio, Inc	Open	Phase I/II Clinical Trial	Arthritis, rheumatoid	2023	24	Biological: CABA-201 following preconditioning with fludarabine and cyclophosphamide	University of California Irvine - Accepting Adult Patients, Orange, California, United States Mayo Clinic Florida - Accepting Adult Patients, Jacksonville, Florida, United States Emory University - Accepting Adult Patients, Atlanta, Georgia, United States Northwestern Memorial Hospital - Accepting Adult Patients, Chicago, Illinois, United States	North America	USA	Immune checkpoint stimulant; T cell stimulant	Active	Dermatological; Immunosuppressant; Anti-inflammatory; Musculoskeletal; Antiarthritic, other	Biological > Cellular; Biological > Cellular > Cell origin > Autologous; Biological > Cellular > Cell technology type > Chimaeric antigen receptor > CAR-T cell; Biological > Cellular > Cell type > Blood cell > Leukocyte > Lymphocyte > T cell; Biological > Gene therapy; Biological > Nucleic acid > Nucleic acid, vector type > Viral vector > Lentivirus	Immuno-oncology; Immuno-oncology; Immune checkpoint > Stimulatory immune checkpoint; Receptor > Cytokine receptor > Tumour necrosis factor and transforming growth factor family	Immunological
CABA-201	CABA 201; CABA-201; CABA201; CD19 CAR-T therapy, Cabaletta Bio; CD19 chimaeric antigen receptor therapy, Cabaletta Bio	CD19 molecule	Autologous	CABA-201 is a fully human CD19 chimaeric antigen receptor T cell (CAR-T) therapy containing a 4-1BB co-stimulatory domain, transduced with a lentiviral vector, under development by Cabaletta Bio for the treatment of autoimmune diseases such as systemic lupus erythematosus (SLE), immune-mediated necrotizing myopathy, dermatomyositis, anti-synthetase syndrome, systemic sclerosis and lupus nephritis…	Results of Phase I/II trials (RESET-SLE; RESET-Myositis; RESET-SSc) for SLE, myositis and systemic sclerosis reported at Cabaletta Bio 18 Nov 2024 press release https://www.cabalettabio.com/investors/news-events/press-releases/detail/119/cabaletta-bio-presents-positive-clinical-safety-and	Cabaletta Bio, Inc	Open	Phase I/II Clinical Trial	Arthritis, rheumatoid	2023	24	Biological: CABA-201 following preconditioning with fludarabine and cyclophosphamide	University of California Irvine - Accepting Adult Patients, Orange, California, United States Mayo Clinic Florida - Accepting Adult Patients, Jacksonville, Florida, United States Emory University - Accepting Adult Patients, Atlanta, Georgia, United States Northwestern Memorial Hospital - Accepting Adult Patients, Chicago, Illinois, United States	Asia	China	Immune checkpoint stimulant; T cell stimulant	Active	Dermatological; Immunosuppressant; Anti-inflammatory; Musculoskeletal; Antiarthritic, other	Biological > Cellular; Biological > Cellular > Cell origin > Autologous; Biological > Cellular > Cell technology type > Chimaeric antigen receptor > CAR-T cell; Biological > Cellular > Cell type > Blood cell > Leukocyte > Lymphocyte > T cell; Biological > Gene therapy; Biological > Nucleic acid > Nucleic acid, vector type > Viral vector > Lentivirus	Immuno-oncology; Immuno-oncology; Immune checkpoint > Stimulatory immune checkpoint; Receptor > Cytokine receptor > Tumour necrosis factor and transforming growth factor family	Immunological
CTX-112	CD19 CAR-T cells, CRISPR Therapeutics-2; CD19 CAR-T therapy, CRISPR Therapeutics-2; CD19 chimaeric antigen receptor therapy, CRISPR Therapeutics-2; CTX 112; CTX-112; CTX112	CD19 molecule	Allogeneic	CTX-112 is an allogeneic CD19-targeted chimaeric antigen receptor T-cell (CAR T) therapy, under development by CRISPR Therapeutics utilizing its proprietary gene-editing technology for the treatment of B-cell malignancies and systemic lupus erythematosus (SLE) (Press release, CRISPR, 8 Aug 2022, http://ir.crisprtx.com/news-releases/news-release-details/crispr-therapeutics-provides-business-update…	Results from Phase I/II in B-cell malignancies and US Regenerative Medicine Advanced Therapy (RMAT) designation for r/r follicular lymphoma and marginal zone lymphoma reported at 9 Dec 2024 Press release https://ir.crisprtx.com/news-releases/news-release-details/crispr-therapeutics-presents-data-2024-american-society	CRISPR Therapeutics AG	Planned	Preclinical	Lupus erythematosus, systemic	2024	N/A	Biological: CTX112	Kanton Zug, Switzerland	Europe, non-EU	Switzerland	Genome editing; Immuno-oncology therapy; T cell stimulant	Active	Anticancer, immunological; Immunosuppressant	Biological > Cellular; Biological > Cellular > Cell origin > Allogeneic; Biological > Cellular > Cell technology type > Chimaeric antigen receptor > CAR-T cell; Biological > Cellular > Cell type > Blood cell > Leukocyte > Lymphocyte > T cell; Biological > Gene therapy; Biological > Nucleic acid > Nucleic acid, vector type > Viral vector > Adeno-associated virus	Immuno-oncology	Immunological
GLPG-5101	‘5101; ‘5201; 19CP02; anti-CD19 CAR-T cells, CellPoint; BCN CP01; BCN-CP01; BCNCP01; GLPG 5101; GLPG 5201; GLPG-5101; GLPG-5201; GLPG5101; GLPG5201	CD19 molecule	Autologous	GLPG-5101 is a second-generation anti-CD19/4-1BB autologous CAR-T cells transduced with lentiviral vectors, under development by Galapagos (CellPoint prior to the acquisition) for the treatment of cancer (Belgian Biosafety Server, 6 Sep 2021, https://www.biosafety.be/content/phase-iii-multicenter-study-evaluating-feasibility-safety-and-efficacy-point-care). The therapy is referred to as GLPG-5201…	Results from Phase I/II trial (ATALANTA-1) in relapsed/refractory non-hodgkin lymphoma reported at 7 Dec 2024 Press release https://www.glpg.com/press-releases/galapagos-announces-encouraging-new-results-from-ongoing-phase-1-2-study-of-cd19-car-t-cell-therapy-glpg5101-in-patients-with-relapsed-refractory-non-hodgkin-lymphoma/	Galapagos NV	Planned	Preclinical	Lupus erythematosus, systemic	2023	N/A	Biological: GLPG-5101	Mechelen, Belgium	Europe	Belgium	Immune checkpoint stimulant; Immuno-oncology therapy; T cell stimulant; TNFSF9 agonist	Active	Anticancer, immunological; Immunosuppressant	Biological > Cellular; Biological > Cellular > Cell origin > Autologous; Biological > Cellular > Cell technology type > Chimaeric antigen receptor > CAR-T cell; Biological > Cellular > Cell type > Blood cell > Leukocyte > Lymphocyte > T cell; Biological > Gene therapy; Biological > Nucleic acid > Nucleic acid, vector type > Viral vector > Lentivirus	Immuno-oncology; Immuno-oncology; Immune checkpoint > Stimulatory immune checkpoint; Receptor > Cytokine receptor > Tumour necrosis factor and transforming growth factor family	Immunological
chimaeric antigen receptor therapy, Kyverna Therapeutics-1	CAR-T cells, Kyverna Therapeutics-1; CAR-T therapy, Kyverna Therapeutics-1; chimaeric antigen receptor therapy, Kyverna Therapeutics-1	CD19 molecule	Autologous	Kyverna Therapeutics was developing a chimaeric antigen receptor T-cell (CAR-T) therapy, using its synNotch platform for the treatment of autoimmune diseases such as lupus erythematosus, systemic sclerosis and Inflammatory bowel disease (Company Web Page, Kyverna Therapeutics, 9 Feb 2022, https://kyvernatx.com/autoimmune-disease/#our-opportunity; Company Web Page, Kyverna Therapeutics, 9 Feb 2022…	No development reported at preclinical	Kyverna Therapeutics	Terminated	Preclinical	Lupus erythematosus, systemic	2022	N/A	Biological: Kyverna Therapeutics-1	Emeryville, USA	North America	USA	T cell stimulant	Ceased	GI inflammatory/bowel disorders; Dermatological; Immunosuppressant	Biological > Cellular > Cell origin; Biological > Cellular > Cell technology type > Chimaeric antigen receptor > CAR-T cell; Biological > Cellular > Cell type > Blood cell > Leukocyte > Lymphocyte > T cell; Biological > Gene therapy; Biological > Nucleic acid > Nucleic acid, vector type	Immuno-oncology	Immunological
chimaeric antigen receptor therapy, Kyverna Therapeutics-1	CAR-T cells, Kyverna Therapeutics-1; CAR-T therapy, Kyverna Therapeutics-1; chimaeric antigen receptor therapy, Kyverna Therapeutics-1	CD19 molecule	Autologous	Kyverna Therapeutics was developing a chimaeric antigen receptor T-cell (CAR-T) therapy, using its synNotch platform for the treatment of autoimmune diseases such as lupus erythematosus, systemic sclerosis and Inflammatory bowel disease (Company Web Page, Kyverna Therapeutics, 9 Feb 2022, https://kyvernatx.com/autoimmune-disease/#our-opportunity; Company Web Page, Kyverna Therapeutics, 9 Feb 2022…	No development reported at preclinical	Kyverna Therapeutics	Terminated	Preclinical	Scleroderma	2022	N/A	Biological: Kyverna Therapeutics-1	Emeryville, USA	North America	USA	T cell stimulant	Ceased	GI inflammatory/bowel disorders; Dermatological; Immunosuppressant	Biological > Cellular > Cell origin; Biological > Cellular > Cell technology type > Chimaeric antigen receptor > CAR-T cell; Biological > Cellular > Cell type > Blood cell > Leukocyte > Lymphocyte > T cell; Biological > Gene therapy; Biological > Nucleic acid > Nucleic acid, vector type	Immuno-oncology	Immunological
chimaeric antigen receptor therapy, Kyverna Therapeutics	CAR-T cells, Kyverna Therapeutics; CAR-T therapy, Kyverna Therapeutics; chimaeric antigen receptor therapy, Kyverna Therapeutics	CD19 molecule	Autologous	Kyverna Therapeutics is developing a chimaeric antigen receptor T-cell (CAR-T) therapy, using genetic engineering synReg T cells platform for the treatment of Inflammatory bowel disease. It was previously under development for lupus erythematosus and systemic sclerosis (Company Web Page, Kyverna Therapeutics, 9 Feb 2022, https://kyvernatx.com/autoimmune-disease/#our-opportunity; Company Web Page,…	Ongoing development confirmed per Kyverna Therapeutics pipeline https://kyvernatx.com/platform-pipeline/pipeline/	Kyverna Therapeutics	Open	Preclinical	Lupus erythematosus, systemic	2022	N/A	Biological: Kyverna Therapeutics	Emeryville, USA	North America	USA	T cell stimulant	Active	GI inflammatory/bowel disorders; Dermatological; Immunosuppressant	Biological > Cellular > Cell origin; Biological > Cellular > Cell technology type > Chimaeric antigen receptor > CAR-T cell; Biological > Cellular > Cell type > Blood cell > Leukocyte > Lymphocyte > T cell; Biological > Gene therapy; Biological > Nucleic acid > Nucleic acid, vector type	Immuno-oncology	Immunological
chimaeric antigen receptor therapy, Kyverna Therapeutics	CAR-T cells, Kyverna Therapeutics; CAR-T therapy, Kyverna Therapeutics; chimaeric antigen receptor therapy, Kyverna Therapeutics	CD19 molecule	Autologous	Kyverna Therapeutics is developing a chimaeric antigen receptor T-cell (CAR-T) therapy, using genetic engineering synReg T cells platform for the treatment of Inflammatory bowel disease. It was previously under development for lupus erythematosus and systemic sclerosis (Company Web Page, Kyverna Therapeutics, 9 Feb 2022, https://kyvernatx.com/autoimmune-disease/#our-opportunity; Company Web Page,…	Ongoing development confirmed per Kyverna Therapeutics pipeline https://kyvernatx.com/platform-pipeline/pipeline/	Kyverna Therapeutics	Open	Preclinical	Scleroderma	2022	N/A	Biological: Kyverna Therapeutics	Emeryville, USA	North America	USA	T cell stimulant	Active	GI inflammatory/bowel disorders; Dermatological; Immunosuppressant	Biological > Cellular > Cell origin; Biological > Cellular > Cell technology type > Chimaeric antigen receptor > CAR-T cell; Biological > Cellular > Cell type > Blood cell > Leukocyte > Lymphocyte > T cell; Biological > Gene therapy; Biological > Nucleic acid > Nucleic acid, vector type	Immuno-oncology	Immunological
CC-97540	BMS-986353	CD19 molecule	Autologous	The purpose of this study is to establish the tolerability, preliminary efficacy, and pharmacokinetics of CC-97540 in participants with severe, refractory autoimmune diseases (Breakfree-1).	A Phase 1, Multicenter, Open-Label Study Of CC-97540 (BMS-986353), CD19-Targeted Nex-T Chimeric Antigen Receptor (CAR) T Cells, in Participants With Severe, Refractory Autoimmune Diseases: Systemic Lupus Erythematosus, Idiopathic Inflammatory Myopathy or Systemic Sclerosis (Breakfree-1) (NCT05869955)	Juno Therapeutics, Inc., a Bristol-Myers Squibb Company	Open	Phase I Clinical Trial	Autoimmune disease, unspecified	2023	129	Drug: CC-97540 Drug: Fludarabine Drug: Cyclophosphamide Drug: Tocilizumab	International Collaboration	North American European Asian	United States Australia France Germany Spain Italy Netherlands Singapore Japan	T cell stimulant	Active	Immunological, unspecified	Biological; Biological > Cellular; Biological > Cellular > Cell origin > Allogeneic; Biological > Cellular > Cell technology type > Chimaeric antigen receptor > CAR-T cell; Biological > Gene therapy	Immuno-oncology	Immunological
BCMA-CD19 cCAR T cells	BCMA-CD19 cCAR T cells	CD19 molecule	Autologous	This is a phase I, interventional, single arm, open label, treatment study to evaluate the safety and tolerability of BCMA-CD19 cCAR T cells in patients with relapsed and/or refractory SLE.	BCMA-CD19 cCAR T Cell Treatment of Relapsed/​Refractory Systemic Lupus Erythematosus (SLE)(NCT05474885)	iCell Gene Therapeutics	Open	Phase I Clinical Trial	Lupus erythematosus, systemic	2022	15	BCMA-CD19 cCAR T cells are used to treat patients. Patient will be administered either fresh or thawed CAR T cells by IV injection after receiving lymphodepleting chemotherapy.	Zhongshan, Guangdong, China	Asia	China	T cell stimulant	Active	Immunological, unspecified	Biological; Biological > Cellular; Biological > Cellular > Cell origin > Allogeneic; Biological > Cellular > Cell technology type > Chimaeric antigen receptor > CAR-T cell; Biological > Gene therapy	Immuno-oncology	Immunological
STK-009	STK 009; STK 009 + SYNCAR 001; STK 009/SYNCAR 001; STK-009; STK-009 + CD19 CAR-T cells, Synthekine; STK-009 + CD19 CAR-T therapy, Synthekine; STK-009 + CD19 chimaeric antigen receptor therapy, Synthekine; STK-009 + SYNCAR-001; STK-009/SYNCAR-001; STK-009+SYNCAR-001; STK009; STK009 + SYNCAR001; STK009/SYNCAR001; SYNCAR-001 + STK-009; SYNCAR-001/STK-009	CD19 molecule	Autologous	STK-009 is an orthoIL-2 ligand combined with SYNCAR-001, a orthogonal receptor-modified CD-19 targeted CAR-T, under development by Synthekine for the treatment of haemtological malignancies, systemic lupus erythematosus, and lupus nephritis (Company Web Page, Synthekine, 14 Oct 2020 & 30 Nov 2021, https://synthekine.com/#science; ClinicalTrials.gov, 27 Dec 2022, https://clinicaltrials.gov/ct2/sho…	Results of Phase I trial (STK-009-101) for NHL and preclinical results reported at 9 Dec 2024 press release https://www.synthekine.com/news/synthekine-presents-positive-initial-results-from-phase-1-clinical-trial-of-cd19-car-t-syncar-001-and-orthogonal-il-2-stk-009-combination-therapy-for-treatment-of-hematologic-malignancies-at-ash-2/	Synthekine	Open	Phase I Clinical Trial	Lupus erythematosus, systemic	2023	36	Drug: SYNCAR-001 Drug: STK-009 Drug: Cyclophosphamide	California New York Cleveland, USA	North America	USA	Immuno-oncology therapy; Interleukin 2 agonist; Interleukin 2 receptor agonist; T cell stimulant	Active	Anticancer, immunological; Cytokine; Urological; Immunosuppressant	Biological > Biological, other > Other immunoconjugate; Biological > Cellular; Biological > Cellular > Cell origin > Autologous; Biological > Cellular > Cell technology type > Chimaeric antigen receptor > CAR-T cell; Biological > Cellular > Cell type > Blood cell > Leukocyte > Lymphocyte > T cell; Biological > Gene therapy; Biological > Nucleic acid > Nucleic acid, vector type	Immuno-oncology; Cytokine/Growth factor > Cytokine > Interleukin	Immunological
STK-009	STK 009; STK 009 + SYNCAR 001; STK 009/SYNCAR 001; STK-009; STK-009 + CD19 CAR-T cells, Synthekine; STK-009 + CD19 CAR-T therapy, Synthekine; STK-009 + CD19 chimaeric antigen receptor therapy, Synthekine; STK-009 + SYNCAR-001; STK-009/SYNCAR-001; STK-009+SYNCAR-001; STK009; STK009 + SYNCAR001; STK009/SYNCAR001; SYNCAR-001 + STK-009; SYNCAR-001/STK-009	CD19 molecule	Autologous	STK-009 is an orthoIL-2 ligand combined with SYNCAR-001, a orthogonal receptor-modified CD-19 targeted CAR-T, under development by Synthekine for the treatment of haemtological malignancies, systemic lupus erythematosus, and lupus nephritis (Company Web Page, Synthekine, 14 Oct 2020 & 30 Nov 2021, https://synthekine.com/#science; ClinicalTrials.gov, 27 Dec 2022, https://clinicaltrials.gov/ct2/sho…	Results of Phase I trial (STK-009-101) for NHL and preclinical results reported at 9 Dec 2024 press release https://www.synthekine.com/news/synthekine-presents-positive-initial-results-from-phase-1-clinical-trial-of-cd19-car-t-syncar-001-and-orthogonal-il-2-stk-009-combination-therapy-for-treatment-of-hematologic-malignancies-at-ash-2/	Synthekine	Open	Phase I Clinical Trial	Nephritis, lupus	2023	36	Drug: SYNCAR-001 Drug: STK-009 Drug: Cyclophosphamide	California New York Cleveland, USA	North America	USA	Immuno-oncology therapy; Interleukin 2 agonist; Interleukin 2 receptor agonist; T cell stimulant	Active	Anticancer, immunological; Cytokine; Urological; Immunosuppressant	Biological > Biological, other > Other immunoconjugate; Biological > Cellular; Biological > Cellular > Cell origin > Autologous; Biological > Cellular > Cell technology type > Chimaeric antigen receptor > CAR-T cell; Biological > Cellular > Cell type > Blood cell > Leukocyte > Lymphocyte > T cell; Biological > Gene therapy; Biological > Nucleic acid > Nucleic acid, vector type	Immuno-oncology; Cytokine/Growth factor > Cytokine > Interleukin	Immunological
CB-010, Caribou Biosciences	CB 010; CB 010, Caribou Biosciences; CB-010; CB-010, Caribou Biosciences; CB010; CB010, Caribou Biosciences; CD19 CAR-T cells, Caribou Biosciences; CD19 CAR-T therapy, Caribou Biosciences; CD19 chimaeric antigen receptor therapy, Caribou Biosciences	CD19 molecule	Allogeneic	CB-010 is an off-the-shelf allogeneic anti-CD19, under development by Caribou Biosciences using CRISPR genome editing technology for the treatment of systemic lupus erythematosus (Press release, Caribou Biosciences, 3 Sep 2024, https://investor.cariboubio.com//node/8721/pdf).	US fast track status for refractory systemic lupus erythematosus reported at 3 Sep 2024 press release https://investor.cariboubio.com//node/8721/pdf	Caribou Biosciences	Open	Phase I Clinical Trial	Lupus erythematosus, systemic	2024	N/A	Biological: CB-010	Alabama Arizona, USA	North America	USA	Genome editing; Immuno-oncology therapy; T cell stimulant	Active	Anticancer, immunological; Urological; Immunosuppressant	Biological > Cellular; Biological > Cellular > Cell origin > Allogeneic; Biological > Cellular > Cell technology type > Chimaeric antigen receptor > CAR-T cell; Biological > Cellular > Cell type > Blood cell > Leukocyte > Lymphocyte > T cell; Biological > Gene therapy; Biological > Nucleic acid > Nucleic acid, vector type	Immuno-oncology	Immunological
CB-010, Caribou Biosciences	CB 010; CB 010, Caribou Biosciences; CB-010; CB-010, Caribou Biosciences; CB010; CB010, Caribou Biosciences; CD19 CAR-T cells, Caribou Biosciences; CD19 CAR-T therapy, Caribou Biosciences; CD19 chimaeric antigen receptor therapy, Caribou Biosciences	CD19 molecule	Allogeneic	CB-010 is an off-the-shelf allogeneic anti-CD19, under development by Caribou Biosciences using CRISPR genome editing technology for the treatment of systemic lupus erythematosus (Press release, Caribou Biosciences, 3 Sep 2024, https://investor.cariboubio.com//node/8721/pdf).	US fast track status for refractory systemic lupus erythematosus reported at 3 Sep 2024 press release https://investor.cariboubio.com//node/8721/pdf	Caribou Biosciences	Open	Phase I Clinical Trial	Nephritis, lupus	2024	N/A	Biological: CB-010	Alabama,Arizona, USA	North America	USA	Genome editing; Immuno-oncology therapy; T cell stimulant	Active	Anticancer, immunological; Urological; Immunosuppressant	Biological > Cellular; Biological > Cellular > Cell origin > Allogeneic; Biological > Cellular > Cell technology type > Chimaeric antigen receptor > CAR-T cell; Biological > Cellular > Cell type > Blood cell > Leukocyte > Lymphocyte > T cell; Biological > Gene therapy; Biological > Nucleic acid > Nucleic acid, vector type	Immuno-oncology	Immunological
LMY-920	BAFF CAR-T therapy, Luminary Therapeutics; LMY 920; LMY-920; LMY920	BAFF	Autologous	LMY-920 is a novel and proprietary non-viral autologous BAFF CAR-T therapy, under development by Luminary Therapeutics for the treatment of lupus (Company pipeline, Luminary Therapeutics, 13 Feb 2024, https://www.luminarytx.com/pipeline/). It is also under development for the treatment of systemic lupus erythematosus (Clincialtrials.gov, 1 Apr 2024, https://classic.clinicaltrials.gov/ct2/show/NCT…	Planned Phase I trial for systemic lupus erythematosus reported https://classic.clinicaltrials.gov/ct2/show/NCT06340750	Luminary Therapeutics	Open	Phase I Clinical Trial	Lupus erythematosus, systemic	2025	18	Biological: LMY-920	Ohio, USA	North America	USA	Immuno-oncology therapy; T cell stimulant	Active	Anticancer, immunological; Immunosuppressant; Dermatological	Biological > Cellular > Cell origin > Autologous; Biological > Cellular > Cell technology type > Chimaeric antigen receptor > CAR-T cell; Biological > Cellular > Cell type > Blood cell > Leukocyte > Lymphocyte > T cell; Biological > Gene therapy; Biological > Nucleic acid > Nucleic acid, vector type > Non-viral vector	Immuno-oncology; Cytokine/Growth factor > Cytokine > Tumour necrosis factor	Immunological
LMY-920	BAFF CAR-T therapy, Luminary Therapeutics; LMY 920; LMY-920; LMY920	BAFF	Autologous	LMY-920 is a novel and proprietary non-viral autologous BAFF CAR-T therapy, under development by Luminary Therapeutics for the treatment of non-Hodgkin's lymphoma. It was previously under development for mantle cell lymphoma, Sjogren's syndrome and Scleroderma (Press release, Luminary Therapeutics, 7 Jul 2020, https://www.luminarytx.com/luminary-therapeutics-case-western-reserve-university-enter-…	Planned Phase I trial for systemic lupus erythematosus reported https://classic.clinicaltrials.gov/ct2/show/NCT06340750	Luminary Therapeutics	Open	Phase I Clinical Trial	Lupus erythematosus, systemic	2025	18	Biological: LMY-920	Ohio, USA	North America	USA	Immuno-oncology therapy; T cell stimulant	Active	Anticancer, immunological; Immunosuppressant; Dermatological	Biological > Cellular > Cell origin > Autologous; Biological > Cellular > Cell technology type > Chimaeric antigen receptor > CAR-T cell; Biological > Cellular > Cell type > Blood cell > Leukocyte > Lymphocyte > T cell; Biological > Gene therapy; Biological > Nucleic acid > Nucleic acid, vector type > Non-viral vector	Immuno-oncology; Cytokine/Growth factor > Cytokine > Tumour necrosis factor	Immunological
GC-012F	AZD 0120; AZD-0120; AZD0120; BCMA and CD19 CAR-T cell therapy, Gracell Biotechnologies; CAR-T cell immunotherapy, Gracell Biotechnology -2; Dual CAR-BCMA-19; FasTCAR-T GC012F; GC 012; GC 012F; GC-012; GC-012F; GC012; GC012 F; GC012-F; GC012F	CD19/BCMA	Autologous	GC-012F (AZD-0120) is an autologous chimaeric antigen receptor (CAR)-T cell immunotherapy targeting BCMA and CD19, under development by AstraZeneca (Gracell Biotechnologies before acquisition) using its FasTCAR platform for multiple myeloma and B-cell Non-Hodgkin's lymphoma (B-NHL) (Press release, Gracell Biotechnologies, 11 Sep 2019, http://www.gracellbio.com/download/Press-SEP.pdf; Company Web …	Ongoing Phase I/II (24201) trial in systemic lupus erythematosus reported at 4 Nov 2024 CT.gov https://clinicaltrials.gov/study/NCT06530849	Gracell Biotechnologies (Shanghai) Co., Ltd.	Open	Phase I/II Clinical Trial	Lupus erythematosus, systemic	2024	118	Drug: GC012F Injection	Shanghai, China	Asia	China	B-cell maturation antigen antagonist; Immuno-oncology therapy; T cell stimulant	Active	Anticancer, immunological; Immunosuppressant; Musculoskeletal	Biological > Cellular; Biological > Cellular > Cell origin > Autologous; Biological > Cellular > Cell technology type > Chimaeric antigen receptor > CAR-T cell; Biological > Cellular > Cell type > Blood cell > Leukocyte > Lymphocyte > T cell; Biological > Gene therapy; Biological > Nucleic acid > Nucleic acid, vector type	Immuno-oncology; Immuno-oncology; Receptor > Cytokine receptor > Tumour necrosis factor and transforming growth factor family	Immunological
inaticabtagene autoleucel	anti-CD19 CAR-T therapy, Juventas Cell Therapy; anti-CD19 chimaeric antigen receptor therapy, Juventas Cell Therapy; CD19 CAR-T cells, Juventas Cell Therapy; CNCT 19; CNCT-19; CNCT19; HY 001, Juventas Cell Therapy; HY-001, Juventas Cell Therapy; HY001, Juventas Cell Therapy; inaticabtagene autoleucel; Ruida; Yuanruida	CD19 molecule	Autologous	Inaticabtagene autoleucel (HY-001; CNCT-19; Ruida) is an autologous anti-CD19 chimaeric antigen receptor T-cell (CAR-T) therapy, developed by Juventas Cell Therapy for the treatment of Autoimmune Diseases (NCT06316791)	Acceptance of filing in China for large B-cell lymphoma reported on 26 Sep 2024 press release http://www.juventas.cn/news.php?id=702	Juventas Cell Therapy Ltd.	Open	Phase I Clinical Trial	Dermatomyositis	2021	24	Biological: single dose of CNCT19	Zhengzhou, Henan, China	Asia	China	Immuno-oncology therapy; T cell stimulant	Active	Anticancer, immunological; Antianaemic; Immunosuppressant; Anti-inflammatory	Biological > Cellular > Cell origin > Autologous; Biological > Cellular > Cell technology type > Chimaeric antigen receptor > CAR-T cell; Biological > Cellular > Cell type > Blood cell > Leukocyte > Lymphocyte > T cell; Biological > Gene therapy; Biological > Nucleic acid > Nucleic acid, vector type > Viral vector > Lentivirus	Immuno-oncology	Musculoskeletal
inaticabtagene autoleucel	anti-CD19 CAR-T therapy, Juventas Cell Therapy; anti-CD19 chimaeric antigen receptor therapy, Juventas Cell Therapy; CD19 CAR-T cells, Juventas Cell Therapy; CNCT 19; CNCT-19; CNCT19; HY 001, Juventas Cell Therapy; HY-001, Juventas Cell Therapy; HY001, Juventas Cell Therapy; inaticabtagene autoleucel; Ruida; Yuanruida	CD19 molecule	Autologous	Inaticabtagene autoleucel (HY-001; CNCT-19; Ruida) is an autologous anti-CD19 chimaeric antigen receptor T-cell (CAR-T) therapy, developed by Juventas Cell Therapy for the treatment of acute lymphoblastic leukaemia and non-Hodgkin's lymphoma (Press release, CASI, 17 Jun 2019, http://www.casipharmaceuticals.com/investor-relations/news/casi-pharmaceuticals-acquires-worldwide-rights-to-commercialize…	Acceptance of filing in China for large B-cell lymphoma reported on 26 Sep 2024 press release http://www.juventas.cn/news.php?id=702	Juventas Cell Therapy Ltd.	Open	Phase I Clinical Trial	Lupus erythematosus, systemic	2021	24	Biological: single dose of CNCT19	Zhengzhou, Henan, China	Asia	China	Immuno-oncology therapy; T cell stimulant	Active	Anticancer, immunological; Antianaemic; Immunosuppressant; Anti-inflammatory	Biological > Cellular > Cell origin > Autologous; Biological > Cellular > Cell technology type > Chimaeric antigen receptor > CAR-T cell; Biological > Cellular > Cell type > Blood cell > Leukocyte > Lymphocyte > T cell; Biological > Gene therapy; Biological > Nucleic acid > Nucleic acid, vector type > Viral vector > Lentivirus	Immuno-oncology	Immunological
equecabtagene autoleucel	BCMA-targeting CAR-T cell therapy, Innovent Biologics; BCMA-targeting CAR-T cell therapy, Nanjing Iaso Biotherapeutics; CT 103A; CT-103A; CT103A; Eque-cel; equecabtagene autoleucel; Fucaso; IB 1326; IB-1326; IB1326; IBI 326; IBI-326; IBI326	BCMA	Autologous	Equecabtagene autoleucel is an autologous anti-BCMA-targeting CAR-T cell therapy with a lentiviral vector containing a CAR structure with a fully human scFv, CD8a hinger and transmembrane, 4-1BB co-stimulatory and CD3z activation domains, developed by Nanjing IASO Biotechnology (previously known as Nanjing Iaso Biotherapeutics) for the treatment of autoimmune diseases and relapsed/refractory mult…	US IND approval for non-renal systemic lupus erythematosus (SLE) and lupus nephritis(LN) reported in 12 Aug 2024 press release https://www.iasobio.com/info.php?id=251	Academic, Tongji Hospital	Open	Phase I Clinical Trial	Lupus erythematosus, systemic	2025	6	Drug: Equecabtagene Autoleucel Injection	Wuhan, Hubei, China	Asia	China	Immuno-oncology therapy; T cell stimulant	Active	Anticancer, immunological; Urological; Musculoskeletal; Multiple sclerosis treatment; Ophthalmological, other; Immunosuppressant	Biological > Cellular > Cell origin > Autologous; Biological > Cellular > Cell technology type > Chimaeric antigen receptor > CAR-T cell; Biological > Cellular > Cell type > Blood cell > Leukocyte > Lymphocyte > T cell; Biological > Gene therapy; Biological > Nucleic acid > Nucleic acid, vector type > Viral vector > Lentivirus	Immuno-oncology; Receptor > Cytokine receptor > Tumour necrosis factor and transforming growth factor family	Immunological
rapcabtagene autoleucel	CD19 CAR-T; rapcabtagene autoleucel; Rapcabtagene Autoleucel; YTB 323; YTB-323; YTB323	CD19 molecule	Autologous	Rapcabtagene autoleucel (YTB-323) is an autologous T-cell genetically engineered with a CD19-specific chimaeric antigen receptor cell therapy, under development by Novartis also under development for the treatment of systemic lupus erythematosus and lupus nephritis (EUCTR, 2022-001796-14, 23 Mar 2023, https://www.clinicaltrialsregister.eu/ctr-search/trial/2022-001796-14/DE, NCT05798117 An Open-la…	Initiation of Phase II trial (CYTB323L12201) for A Study of Rapcabtagene Autoleucel in Systemic Lupus Erythematosus (SLE) Patients With Active, Refractory Lupus Nephritis (LN) reported on 10 Dec 2024 ClinicalTrials.gov https://clinicaltrials.gov/study/NCT06581198	Novartis Pharmaceuticals	Open	Phase II Clinical Trial	Lupus Erythematosus, Systemic; Lupus Nephritis	2024	144	Biological: rapcabtagene autoleucel Regimen 1 Biological: rapcabtagene autoleucel Regimen 2 Other: Standard of Care	International Collaboration	North American European Asian	United States Australia France Germany Spain Italy Netherlands Singapore Japan	Immuno-oncology therapy; T cell stimulant	Active	Anticancer, immunological; Dermatological; Urological; Immunosuppressant; Anti-inflammatory; Musculoskeletal; Multiple sclerosis treatment	Biological > Cellular; Biological > Cellular > Cell origin > Autologous; Biological > Cellular > Cell technology type > Chimaeric antigen receptor > CAR-T cell; Biological > Cellular > Cell type > Blood cell > Leukocyte > Lymphocyte > T cell; Biological > Gene therapy; Biological > Nucleic acid > Nucleic acid, vector type > Viral vector > Lentivirus	Immuno-oncology	Immunological
rapcabtagene autoleucel	CD19 CAR-T; rapcabtagene autoleucel; Rapcabtagene Autoleucel; YTB 323; YTB-323; YTB323	CD19 molecule	Autologous	Rapcabtagene autoleucel (YTB-323) is an autologous T-cell genetically engineered with a CD19-specific chimaeric antigen receptor cell therapy, under development by Novartis for the treatment of chronic, small lymphocytic lymphoma and diffuse large b-cell lymphoma (ClinicalTrials.gov, 23 May 2019, https://clinicaltrials.gov/ct2/show/NCT03960840). It is also under development for the treatment of s…	Initiation of Phase II trial (CYTB323L12201) for Phase 2 Study Evaluating Rapcabtagene Autoleucel in Participants With Severe Active GPA or MPA reported on 10 Dec 2024 ClinicalTrials.gov https://clinicaltrials.gov/study/NCT06868290	Novartis Pharmaceuticals	Open	Phase II Clinical Trial	ANCA Associated Vasculitis	2025	126	Biological: Rapcabtagene autoleucel Other: Active Comparator Drug: Glucocorticoids	Chiba, Japan Singapore	Asia	Japan, Singapore	Immuno-oncology therapy; T cell stimulant	Active	Anticancer, immunological; Dermatological; Urological; Immunosuppressant; Anti-inflammatory; Musculoskeletal; Multiple sclerosis treatment	Biological > Cellular; Biological > Cellular > Cell origin > Autologous; Biological > Cellular > Cell technology type > Chimaeric antigen receptor > CAR-T cell; Biological > Cellular > Cell type > Blood cell > Leukocyte > Lymphocyte > T cell; Biological > Gene therapy; Biological > Nucleic acid > Nucleic acid, vector type > Viral vector > Lentivirus	Immuno-oncology	Immunological
rapcabtagene autoleucel	CD19 CAR-T; rapcabtagene autoleucel; Rapcabtagene Autoleucel; YTB 323; YTB-323; YTB323	CD19 molecule	Autologous	Rapcabtagene autoleucel (YTB-323) is an autologous T-cell genetically engineered with a CD19-specific chimaeric antigen receptor cell therapy, under development by Novartis for the treatment of chronic, small lymphocytic lymphoma and diffuse large b-cell lymphoma (ClinicalTrials.gov, 23 May 2019, https://clinicaltrials.gov/ct2/show/NCT03960840). It is also under development for the treatment of s…	Initiation of Phase II trial (CYTB323L12201) for Phase 2 Study of Rapcabtagene Autoleucel in Myositis on 10 Dec 2024 ClinicalTrials.gov https://clinicaltrials.gov/study/NCT06665256	Novartis Pharmaceuticals	Open	Phase II Clinical Trial	Myositis	2024	123	Biological: Rapcabtagene autoleucel Other: Active Comparator Drug: Glucocorticoids	International Collaboration	North American European Asian	United States Australia France Germany Spain Italy Israel Singapore Japan Taiwan Province of China	Immuno-oncology therapy; T cell stimulant	Active	Anticancer, immunological; Dermatological; Urological; Immunosuppressant; Anti-inflammatory; Musculoskeletal; Multiple sclerosis treatment	Biological > Cellular; Biological > Cellular > Cell origin > Autologous; Biological > Cellular > Cell technology type > Chimaeric antigen receptor > CAR-T cell; Biological > Cellular > Cell type > Blood cell > Leukocyte > Lymphocyte > T cell; Biological > Gene therapy; Biological > Nucleic acid > Nucleic acid, vector type > Viral vector > Lentivirus	Immuno-oncology	Immunological
rapcabtagene autoleucel	CD19 CAR-T; rapcabtagene autoleucel; Rapcabtagene Autoleucel; YTB 323; YTB-323; YTB323	CD19 molecule	Autologous	Rapcabtagene autoleucel (YTB-323) is an autologous T-cell genetically engineered with a CD19-specific chimaeric antigen receptor cell therapy, under development by Novartis for the treatment of systemic lupus erythematosus and lupus nephritis (EUCTR, 2022-001796-14, 23 Mar 2023, https://www.clinicaltrialsregister.eu/ctr-search/trial/2022-001796-14/DE). It is also under development for acute lymph…	Initiation of Phase II trial (CYTB323L12201) for Phase 2 Study Evaluating Rapcabtagene Autoleucel in Participants With Diffuse Cutaneous Systemic Sclerosis reported on 10 Dec 2024 ClinicalTrials.gov https://clinicaltrials.gov/study/NCT06655896	Novartis Pharmaceuticals	Open	Phase II Clinical Trial	Scleroderma	2024	86	Biological: rapcabtagene autoleucel Biological: rituximab	International Collaboration	North American European Asian	United States Australia France Germany Spain Italy Israel Singapore Japan Taiwan Province of China	Immuno-oncology therapy; T cell stimulant	Active	Anticancer, immunological; Dermatological; Urological; Immunosuppressant; Anti-inflammatory; Musculoskeletal; Multiple sclerosis treatment	Biological > Cellular; Biological > Cellular > Cell origin > Autologous; Biological > Cellular > Cell technology type > Chimaeric antigen receptor > CAR-T cell; Biological > Cellular > Cell type > Blood cell > Leukocyte > Lymphocyte > T cell; Biological > Gene therapy; Biological > Nucleic acid > Nucleic acid, vector type > Viral vector > Lentivirus	Immuno-oncology	Immunological
ATA-3219	ATA 3219; ATA-3219; ATA3219; CD19 CAR-T cells, Atara Biotherapeutics; CD19 CAR-T therapy; CD19 CAR-T therapy, Atara Biotherapeutics; CD19 chimaeric antigen receptor therapy, Atara Biotherapeutics	CD19 molecule	Allogeneic	ATA-3219 is an allogeneic, off-the-shelf chimaeric antigen receptor T-cell (CAR-T) therapy targeting CD19, under development by Atara Biotherapeutics using its CAR-T co-stimulation domains for B-cell malignancies (Company pipeline, Atara Biotherapeutics, 6 Sep 2018 & 25 May 2023, http://www.atarabio.com/pipeline/; Company pipeline, Atara Biotherapeutics, 6 Sep 2018 & 11 Oct 2019; Company presenta…	Planned Phase I trial (ATA3219-AEC-104) for lupus nephritis as 4th qtr of 2024 reported at press release https://investors.atarabio.com/news-events/press-releases/detail/347/atara-biotherapeutics-announces-first-quarter-2024	Atara Biotherapeutics	Open	Phase I Clinical Trial	Nephritis, lupus	2024	52	Drug: ATA3219	Florida Kentucky Pennsylvania Virginia	North America	USA	Immuno-oncology therapy; T cell stimulant	Active	Anticancer, immunological; Urological; Immunosuppressant	Biological > Cellular; Biological > Cellular > Cell origin > Allogeneic; Biological > Cellular > Cell technology type > Chimaeric antigen receptor > CAR-T cell; Biological > Cellular > Cell type > Blood cell > Leukocyte > Lymphocyte > T cell; Biological > Gene therapy; Biological > Nucleic acid > Nucleic acid, vector type > Viral vector > Herpes simplex virus	Immuno-oncology	Immunological
Descartes-08	anti-BCMA CAR-T therapy; anti-BCMA CAR-T therapy, Cartesian Therapeutics; anti-BCMA chimaeric antigen receptor-T cell therapy, Cartesian; Descartes 08; Descartes-08; Descartes08	BCMA	Autologous	Descartes-08 is an autologous mRNA encoding a CD8+ T-cell transiently expressing an anti-BCMA chimaeric antigen receptor, under development by Cartesian Therapeutics for the treatment of autoimmune diseases including generalised myasthenia gravis and systematic lupus erythematosus. It is also under development for dermatomyositis (Company Web Page, Cartesian, 1 Mar 2018; Company pipeline, Cartesi…	Additional results of Phase IIb trial and planned Phase III trial (AURORA) for myasthenia gravis reported at 3 Dec 2024 Press release https://ir.cartesiantherapeutics.com/news-releases/news-release-details/cartesian-therapeutics-announces-positive-updated-results-phase	Cartesian Therapeutics	Open	Phase I Clinical Trial	Lupus erythematosus, systemic	2024	30	Drug: Descartes-08	California,USA	North America	USA	B-cell maturation antigen antagonist; Immuno-oncology therapy	Active	Immunosuppressant; Musculoskeletal; Anti-inflammatory; Anticancer, immunological	Biological > Cellular; Biological > Cellular > Cell origin > Autologous; Biological > Cellular > Cell technology type > Chimaeric antigen receptor > CAR-T cell; Biological > Cellular > Cell type > Blood cell > Leukocyte > Lymphocyte > T cell; Biological > Gene therapy; Biological > Nucleic acid > Nucleic acid technology type > RNA > Messenger RNA; Biological > Nucleic acid > Nucleic acid, vector …	Immuno-oncology; Receptor > Cytokine receptor > Tumour necrosis factor and transforming growth factor family	Immunological
Descartes-08	anti-BCMA CAR-T therapy; anti-BCMA CAR-T therapy, Cartesian Therapeutics; anti-BCMA chimaeric antigen receptor-T cell therapy, Cartesian; Descartes 08; Descartes-08; Descartes08	BCMA	Autologous	Descartes-08 is an autologous mRNA encoding a CD8+ T-cell transiently expressing an anti-BCMA chimaeric antigen receptor, under development by Cartesian Therapeutics for the treatment of autoimmune diseases including generalised myasthenia gravis and systematic lupus erythematosus. It is also under development for dermatomyositis (Company Web Page, Cartesian, 1 Mar 2018; Company pipeline, Cartesi…	Additional results of Phase IIb trial and planned Phase III trial (AURORA) for myasthenia gravis reported at 3 Dec 2024 Press release https://ir.cartesiantherapeutics.com/news-releases/news-release-details/cartesian-therapeutics-announces-positive-updated-results-phase	Cartesian Therapeutics	Open	Phase I Clinical Trial	Dermatomyositis	2024	30	Drug: Descartes-08	California,USA	North America	USA	B-cell maturation antigen antagonist; Immuno-oncology therapy	Active	Immunosuppressant; Musculoskeletal; Anti-inflammatory; Anticancer, immunological	Biological > Cellular; Biological > Cellular > Cell origin > Autologous; Biological > Cellular > Cell technology type > Chimaeric antigen receptor > CAR-T cell; Biological > Cellular > Cell type > Blood cell > Leukocyte > Lymphocyte > T cell; Biological > Gene therapy; Biological > Nucleic acid > Nucleic acid technology type > RNA > Messenger RNA; Biological > Nucleic acid > Nucleic acid, vector …	Immuno-oncology; Receptor > Cytokine receptor > Tumour necrosis factor and transforming growth factor family	Musculoskeletal
PRG-1801	BCMA CAR-T cells, Shenzhen Pregene Biopharma; BCMA CAR-T therapy, Shenzhen Pregene Biopharma; BCMA CAR-T therapy, Simcere Pharmaceutical Group; BCMA chimaeric antigen receptor therapy, Shenzhen Pregene Biopharma; PRG 1801; PRG-1801; PRG1801	BCMA	Autologous	PRG-1801 is a single-domain antibody B-cell maturation antigen (BCMA) chimaeric antigen receptor T-cell (CAR-T) therapy, under development by Shenzhen Pregene Biopharma (formally Pregene) for the treatment of refractory lupus nephritis and IgG4-related diseases (ClinicalTrials.gov,11 Jul 2024, https://clinicaltrials.gov/study/NCT06497387). It was previously under development for multiple myeloma …	Ongoing Phase I trial (PRG1801E13) in China for lupus, Safety and Efficacy of PRG-1801 for Refractory Lupus Nephritis and IgG4-Related Disease NCT06497387	Academic, Tongji Hospital	Open	Phase I Clinical Trial	Nephritis, lupus	2024	30	Drug: PRG-1801	Wuhan, Hubei, China	Asia	China	Immuno-oncology therapy; T cell stimulant	Active	Haematological; Urological; Immunosuppressant; Anticancer, immunological	Biological > Cellular; Biological > Cellular > Cell origin > Autologous; Biological > Cellular > Cell technology type > Chimaeric antigen receptor > CAR-T cell; Biological > Cellular > Cell type > Blood cell > Leukocyte > Lymphocyte > T cell; Biological > Gene therapy; Biological > Nucleic acid > Nucleic acid, vector type; Biological > Protein > Antibody > Monoclonal antibody, other; Biological >…	Immuno-oncology; Receptor > Cytokine receptor > Tumour necrosis factor and transforming growth factor family	Immunological
PRG-1801	BCMA CAR-T cells, Shenzhen Pregene Biopharma; BCMA CAR-T therapy, Shenzhen Pregene Biopharma; BCMA CAR-T therapy, Simcere Pharmaceutical Group; BCMA chimaeric antigen receptor therapy, Shenzhen Pregene Biopharma; PRG 1801; PRG-1801; PRG1801	BCMA	Autologous	PRG-1801 is a single-domain antibody B-cell maturation antigen (BCMA) chimaeric antigen receptor T-cell (CAR-T) therapy, under development by Shenzhen Pregene Biopharma (formally Pregene) for the treatment of refractory lupus nephritis and IgG4-related diseases (ClinicalTrials.gov,11 Jul 2024, https://clinicaltrials.gov/study/NCT06497387). It was previously under development for multiple myeloma …	Ongoing Phase I trial (PRG1801E13) in China for ANCA reported at Refractory ANCA Associated Vasculitis and Lupus Nephritis Treated With BCMA-targeting CAR-T Cells. NCT06277427	Academic, Tongji Hospital	Open	Phase I Clinical Trial	ANCA Associated Vasculitis	2024	24	Drug: PRG-1801 （CAR-T against BCMA）	Wuhan, Hubei, China	Asia	China	Immuno-oncology therapy; T cell stimulant	Active	Haematological; Urological; Immunosuppressant; Anticancer, immunological	Biological > Cellular; Biological > Cellular > Cell origin > Autologous; Biological > Cellular > Cell technology type > Chimaeric antigen receptor > CAR-T cell; Biological > Cellular > Cell type > Blood cell > Leukocyte > Lymphocyte > T cell; Biological > Gene therapy; Biological > Nucleic acid > Nucleic acid, vector type; Biological > Protein > Antibody > Monoclonal antibody, other; Biological >…	Immuno-oncology; Receptor > Cytokine receptor > Tumour necrosis factor and transforming growth factor family	Immunological
relmacabtagene autoleucel	Benoda; Carteyva; CD19 CAR-T therapy, JW Therapeutics; CD19 chimaeric antigen receptor-T cell therapy, JW Therapeutics; JWCAR 029; JWCAR-029; JWCAR029; Relma-cel; relmacabtagene autoleucel; Ruiji Orenza	CD19 molecule	Autologous	Relmacabtagene autoleucel (JWCAR-029; Benoda; Ruiji Orenza) is a CD19-directed chimaeric antigen receptor (CAR)-T cells developed by JW Therapeutics for the treatment of non-Hodgkin's, follicular lymphomas and B-cell malignancies including relapsed and refractory DCBCL (Press release, JW Therapeutics, 7 Mar 2018, http://www.jwtherapeutics.com/press-release/; Company Web Page, 10 Dec 2020, https:/…	Supplemental approval in China for relapsed or refractory mantle cell lymphoma reported at 27 Aug 2024 company press release https://www.jwtherapeutics.com/en/media/press-release/20240827/ Relmacabtagene Autoleucel for the Treatment of Systemic Sclerosis NCT06414135	Academic, Renji Hospital, Shanghai Jiaotong University School of Medicine	Open	Phase I Clinical Trial	Scleroderma	2024	6	Biological: Relma-cel	Shanghai, China	Asia	China	Immuno-oncology therapy; T cell stimulant	Active	Anticancer, immunological; Dermatological; Immunosuppressant	Biological > Cellular > Cell origin > Autologous; Biological > Cellular > Cell technology type > Chimaeric antigen receptor > CAR-T cell; Biological > Cellular > Cell type > Blood cell > Leukocyte > Lymphocyte > T cell; Biological > Gene therapy; Biological > Nucleic acid > Nucleic acid, vector type > Viral vector > Lentivirus	Immuno-oncology	Immunological
relmacabtagene autoleucel	Benoda; Carteyva; CD19 CAR-T therapy, JW Therapeutics; CD19 chimaeric antigen receptor-T cell therapy, JW Therapeutics; JWCAR 029; JWCAR-029; JWCAR029; Relma-cel; relmacabtagene autoleucel; Ruiji Orenza	CD19 molecule	Autologous	Relmacabtagene autoleucel (JWCAR-029; Benoda; Ruiji Orenza) is a CD19-directed chimaeric antigen receptor (CAR)-T cells developed by JW Therapeutics for the treatment of non-Hodgkin's, follicular lymphomas and B-cell malignancies including relapsed and refractory DCBCL (Press release, JW Therapeutics, 7 Mar 2018, http://www.jwtherapeutics.com/press-release/; Company Web Page, 10 Dec 2020, https:/…	Supplemental approval in China for relapsed or refractory mantle cell lymphoma reported at 27 Aug 2024 company press release https://www.jwtherapeutics.com/en/media/press-release/20240827/ Relmacabtagene Autoleucel for the Treatment of Systemic Sclerosi NCT05765006	Shanghai Ming Ju Biotechnology Co., Ltd.	Open	Phase I Clinical Trial	Lupus erythematosus, systemic	2023	24	Biological: Relma-cel	Shanghai, China	Asia	China	Immuno-oncology therapy; T cell stimulant	Active	Anticancer, immunological; Dermatological; Immunosuppressant	Biological > Cellular > Cell origin > Autologous; Biological > Cellular > Cell technology type > Chimaeric antigen receptor > CAR-T cell; Biological > Cellular > Cell type > Blood cell > Leukocyte > Lymphocyte > T cell; Biological > Gene therapy; Biological > Nucleic acid > Nucleic acid, vector type > Viral vector > Lentivirus	Immuno-oncology	Immunological
MB-CART-19.1	anti-CD19 CAR T cell therapy, Miltenyi Biomedicine; CD-19 CAR-T cell therapy, Miltenyi Biomedicine; CD19 CAR-T cells, Miltenyi Biomedicine; CD19 chimaeric antigen receptor therapy, Miltenyi Biomedicine; MB-CART-19.1; MB-CART19.1	CD19 molecule	Autologous	MB-CART19.1 consists of second generation CART autologous T cells expressing chimsaeric antigen receptors recognizing CD19, under development by Miltenyi Biomedicine using its mono CART technology for the treatment of SLE and for CD19-positive B-cell malignancies, such as non- Hodgkin's lymphoma (NHL) and acute lymphoblastic leukaemia (ALL) (Company pipeline, Miltenyi, 28 Sep 2023, https://www.mi…	Initiation of Phase I/II trial (M-2022-398) for systemic lupus erythematosus reported on 19 Sep 2024 CT.gov update https://www.clinicaltrials.gov/study/NCT06189157	Miltenyi Biomedicine GmbH	Open	Phase I/II Clinical Trial	Lupus erythematosus, systemic	2024	29	Biological: MB-CART19.1	Erlangen,Magdeburg, Tübingen, Germany	Europe, EU	Germany	T cell stimulant	Active	Anticancer, immunological; Immunosuppressant	Biological > Cellular > Cell origin > Autologous; Biological > Cellular > Cell technology type > Chimaeric antigen receptor > CAR-T cell; Biological > Cellular > Cell type > Blood cell > Leukocyte > Lymphocyte > T cell; Biological > Gene therapy; Biological > Nucleic acid > Nucleic acid, vector type > Viral vector > Lentivirus	Immuno-oncology	Immunological
SWK002, Sangamo Therapeutics	anti-CD19 CAR T cell therapy	CD19 molecule	Autologous	This is an open label, single-site, dose-escalation study in up to 18 participants with refractory rheumatoid arthritis. This study aims to evaluate the safety and efficacy of the treatment with Anti-CD19 CART. (NCT06503237)	Safety and Efficacy of SWK002 in Patients with D2T-Rheumatoid Arthritis	Academic, The First Affiliated Hospital of University of Science and Technology of China	Open	Phase I Clinical Trial	Arthritis, rheumatoid	2023	18	Drug: Anti-CD19 CART cells will be given IV at split doses.	Changsha, Hunan, China	Asia	China	T cell stimulant	Active	Multiple sclerosis treatment	Biological > Cellular > Cell origin > Allogeneic; Biological > Cellular > Cell technology type > Chimaeric antigen receptor > CAR-Treg cell; Biological > Cellular > Cell type > Blood cell > Leukocyte > Lymphocyte > T cell > Regulatory T cell; Biological > Gene therapy; Biological > Nucleic acid > Nucleic acid, vector type	Immuno-oncology	Immunological
CD19 targeted CAR-T cells	CD19 targeted CAR-T cells	CD19 molecule	Autologous	This is a single arm study to evaluate the efficacy and safety of CD19 targeted CAR-T cells therapy for patients with Refractory Autoimmune Disease	Safety and Efficacy of CD19 Targeted CAR-T Therapy for Refractory Autoimmune Disease	Chongqing Precision Biotech Co., Ltd	Open	Phase I Clinical Trial	Autoimmune disease, unspecified	2023	24	Biological: CD19 targeted CAR-T cells	Taiyuan, Shanxi, China	Asia	China	T cell stimulant	Active	Immunological, unspecified	Biological; Biological > Cellular; Biological > Cellular > Cell origin > Allogeneic; Biological > Cellular > Cell technology type > Chimaeric antigen receptor > CAR-T cell; Biological > Gene therapy	Immuno-oncology	Immunological
BRL-300	Allogeneic Chimeric Antigen Receptor T Cell Injection Targeting CD19 Gene	CD19 molecule	Allogeneic	This is an investigator initiated trial to assess the efficacy and safety of BRL-301 in the relapse or refractory autoimmune diseases of China.	Universal CAR-T Cells (BRL-301) in Relapse or Refractory Autoimmune Diseases	Bioray Laboratories	Planned	Phase I Clinical Trial	Autoimmune disease, unspecified	2024	15	Biological: BRL-301	Shanghai, China	Asia	china	T cell stimulant	Active	Immunological, unspecified	Biological; Biological > Cellular; Biological > Cellular > Cell origin > Allogeneic; Biological > Cellular > Cell technology type > Chimaeric antigen receptor > CAR-T cell; Biological > Gene therapy	Immuno-oncology	Immunological
BRL-301	Allogeneic Chimeric Antigen Receptor T Cell Injection Targeting CD19 Gene	CD19 molecule	Allogeneic	This is an investigator initiated trial to assess the efficacy and safety of BRL-301 in the refractory systemic lupus erythematosus.	Universal CAR-T Cells (BRL-301) in Refractory Systemic Lupus Erythematosus. NCT05988216	Bioray Laboratories	Open	Phase I Clinical Trial	Lupus erythematosus, systemic	2023	12	Biological: BRL-301	Hangzhou, Zhejiang, China	Asia	China	T cell stimulant	Active	Immunological, unspecified	Biological; Biological > Cellular; Biological > Cellular > Cell origin > Allogeneic; Biological > Cellular > Cell technology type > Chimaeric antigen receptor > CAR-T cell; Biological > Gene therapy	Immuno-oncology	Immunological
anti-CD19-CAR-T cells	CAR-T therapy was therefore proposed and has been recently used for cancer treatment. It has been hailed for its promising remission rates after early stage clinical trials for acute lymphoblastic leukemia. However, CAR-T therapy is seldom used for autoimmune diseases. Researchers only use it for the treatment of multiple sclerosis (MS, an autoimmune disease of the central nervous system). SLE is…	CD19 molecule	Autologous	A Study of CD19 Redirected Autologous T Cells for CD19 Positive Systemic Lupus Erythematosus (SLE)	A Study of CD19 Redirected Autologous T Cells for CD19 Positive Systemic Lupus Erythematosus (SLE) (NCT03030976)	Shanghai GeneChem Co., Ltd.	Open	Phase I Clinical Trial	Lupus erythematosus, systemic	2018	5	Drug: cyclophosphamide Drug: anti-CD19-CAR-T cells	Shanghai, China	Asia	China	T cell stimulant	Active	Immunological, unspecified	Biological; Biological > Cellular; Biological > Cellular > Cell origin > Allogeneic; Biological > Cellular > Cell technology type > Chimaeric antigen receptor > CAR-T cell; Biological > Gene therapy	Immuno-oncology	Immunological
CNCT19 cell injection	CNCT19 cell injection	CD19 molecule	Autologous	Investigator-initiated, single-arm, open-label, single dose clinical study to evaluate the safety and preliminary efficacy of CNCT19 in treatment of patients with refractory systemic lupus erythematosus(SLE) presented with active lupus nephritis or active immune thrombocytopenia.	CNCT19 Cell Injection for Refractory Systemic Lupus Erythematosus NCT05930314	Academic, Peking Union Medical College Hospital	Open	Phase I Clinical Trial	Lupus Erythematosus, Systemic; Lupus Nephritis	2023	12	CNCT19 Cell Injection	Beijing, Beijing, China	Asia	China	T cell stimulant	Active	Immunological, unspecified	Biological; Biological > Cellular; Biological > Cellular > Cell origin > Allogeneic; Biological > Cellular > Cell technology type > Chimaeric antigen receptor > CAR-T cell; Biological > Gene therapy	Immuno-oncology	Immunological
FT-819	Allogeneic T-Cell Therapy (Fate/MSKCC); bispecific CAR-T cells, Fate Therapeutics; bispecific CAR-T therapy, Fate Therapeutics; bispecific chimaeric antigen receptor therapy, Fate Therapeutics; FT 819; FT-819; FT819; induced T cell therapy, Fate Therapeutics; iT cell, Fate Therapeutics	CD19/CD16	Autologous	FT-819 an off-the-shelf, bispecific CAR T-cell therapy targeting CD19 and CD16, under development by Fate Therapeutics for the treatment of B-cell malignancies. It was previously under development for haematological and solid tumours (Company presentation, Fate, 14 Mar 2016, Slide 6, http://wsw.com/webcast/roth30/fate/; Company presentation, Fate Therapeutics, Nov 2022, Slide 17, https://fatether…	Interim results of Phase I trial (FT819-102) in lupus reported at 9 Dec 2024 press release https://ir.fatetherapeutics.com/news-releases/news-release-details/fate-therapeutics-presents-new-phase-1-clinical-data-ft819-shelf, A Phase 1 Study of FT819 in B-cell Mediated Autoimmune Disease, NCT06308978	Fate Therapeutics	Open	Phase I Clinical Trial	Autoimmune disease, unspecified	2024	244	Drug: FT819 Drug: Fludarabine Drug: Cyclophosphamide Drug: Bendamustine	California,Minnesota, Nebraska	North America	USA	Immuno-oncology therapy; T cell stimulant	Active	Anticancer, immunological; Immunosuppressant	Biological > Cellular > Cell origin > Allogeneic; Biological > Cellular > Cell technology type > Chimaeric antigen receptor > CAR-T cell; Biological > Cellular > Cell type > Blood cell > Leukocyte > Lymphocyte > T cell; Biological > Cellular > Cell type > Stem cell > Induced pluripotent stem cell; Biological > Gene therapy; Biological > Nucleic acid > Nucleic acid, vector type > Viral vector > Ad…	Immuno-oncology; Receptor; Immuno-oncology; Immune checkpoint > Stimulatory immune checkpoint	Immunological
